# Supplementary material for: Molecular Epidemiology and Antimicrobial Resistance of Methicillin-Resistant Staphylococcus aureus Bloodstream Isolates in Taiwan, 2010
Source: PLoS One. 2014 Jun 26;9(6):e101184. doi: 10.1371/journal.pone.0101184 (PMC4072725; doi:10.1371/journal.pone.0101184)
Supplement: Table S1 — The detailed information of 577 methicillin-resistant Staphylococcus aureus blood isolates collected from six major hospitals in Taiwan in 2010. (XLSX) [file pone.0101184.s001.xlsx]

## Sheet: Sheet1
Strain	hosp	isodate	CC	Dapto	E	FA	LZD	P	SXT	TEC	Tigecycline	VA	D	CIP	PFGE	SCC	SCC new	PVL	ccr5F/5R	MLST	arcC	aroE	glpF	gmk	pta	tpi	yqiL	SPA	SPAtyping	SasX
ILR1	ILR	20100606	R	S 0.19	R	R	S	R	R	S	S	S 1.05	R11	R0	A	3		-												+
ILR2	ILR	20100608	R	S 0.38	R	S	S	R	S	S	S	S 1.0	S18	S30	C52	4		-		59	19	23	15	2	19	20	15	t437	04-20-17-20-17-25-34	-
ILR3	ILR	20100609	R	S 0.75	R	S	S	S	S	S	S	S 1.5	I15	R0	B11	3少303.243bp	3	-										t037	15-12-16-02-25-17-24	+
ILR4	ILR	20100610	R	S 0.38	R	S	S	R	S	S	S	S 1.5	S29	S29	C52	4		-												-
ILR5	ILR	20100610	R	S 0.5	R	S	S	R	S	S	S	S 1.5	S32	R0	F9	2		-										t002	26-23-17-34-17-20-17-12-17-16	-
ILR6	ILR	20100610	R	S 0.19	R	S	S	R	R	S	S	S 1.5	R12	R0	A20	3		-												+
ILR7	ILR	20100612	R	S 1.0	R	S	S	R	S	S	S	S 2.0	S28	S29	C	4		-												-
ILR8	ILR	20100615	R	S 0.75	R	S	S	R	S	S	S	S 1.5	S28	S30	C2	4		-												-
ILR9	ILR	20100616	R	S 0.19	R	S	S	R	S	S	S	S 1.5	S20	S25	C3	4		-												-
ILR10	ILR	20100617	R	S 0.19	R	S	S	R	S	S	S	S 1.0	S27	R0	F4	2		-												-
ILR11	ILR	20100618	R	S 0.75	R	S	S	R	R	S	S	S 1.5	I15	R0	A13	3A		-												+
ILR12	ILR	20100618	R	S 0.75	R	S	S	R	R	S	S	S 2.0	I15	R0	A13	3A		-												+
ILR13	ILR	20100619	R	S 0.75	R	S	S	R	S	S	S	S 1.5	S30	S28	C11	4		-												-
ILR14	ILR	20100621	R	S 0.19	R	S	S	R	R	S	S	S 1.5	I14	R0	A6	3B		-		239	2	3	1	1	4	4	3	t037	15-12-16-02-25-17-24	+
ILR15	ILR	20100622	R	S 0.25	R	S	S	R	S	S	S	S 1.5	S33	S25	AG4	4		-										t10690	08-02-16-02-25-17-17-24	-
ILR16	ILR	2010-06-01	S	S 0.25	S	S	S	R	S	S	S	S 1.5	S28	S32	AQ3	4		-										t015	08-16-02-16-34-13-17-34-16-34	-
ILR17	ILR	20100623	S	S 0.25	S	S	S	R	S	S	S	S 1.5	I13	R0	BM2	3少243.209bp	做不出	-		45	10	14	8	6	10	3	2	t1081	08-16-02-43-34-17-34	-
ILR18	ILR	2010-06-28	R	S 0.5	R	S	S	R	R	S	S	S 2.0	R10	R0	A3	3		-		239	2	3	1	1	4	4	3	t037	15-12-16-02-25-17-24	+
ILR19	ILR	2010-07-01	R	S 0.38	R	S	S	R	S	S	S	S 1.5	S24	S32	C53	4		-												-
ILR20	ILR	2010-07-02	R	S 0.5	R	S	S	R	R	S	S	S 1.5	I14	R0	A6	3少303.243bp	3	-												+
ILR21	ILR	2010-07-09	R	I 1.5	R	S	S	R	S	S	S	S 1.0	S27	S28	D24	VT		+	+											-
ILR22	ILR	2010-07-12	R	S 0.75	R	R	S	R	R	S	S	S 1.5	R12	R0	A59	3		-										t037	15-12-16-02-25-17-24	+
ILR23	ILR	2010-07-11	R	S 0.5	R	S	S	R	R	S	S	S 1.5	I14	R0	A19	3A		-										t037	15-12-16-02-25-17-24	+
ILR24	ILR	2010-07-13	R	I 1.5	R	S	S	R	R	S	S	S 2.0	I15	R0	A10	3A		-												+
ILR25	ILR	2010-07-13	R	S 0.5	R	S	S	R	S	S	S	S 1.0	S29	R0	F31	2		-												-
ILR26	ILR	2010-07-16	R	S 0.75	R	S	S	R	S	S	S	S 1.0	S28	R0	F28	2		-												-
ILR27	ILR	2010-07-15	R	S 1.0	R	R	S	R	R	S	S	S 2.0	R11	R0	A53	3		-												+
ILR28	ILR	2010-07-15	R	S 0.5	R	S	S	R	R	S	S	S 2.0	R10	R0	A3	3		-												+
ILR29	ILR	2010-07-21	R	S 0.25	R	S	S	R	S	S	S	S 1.0	S20	S29	C8	4		-										t437	04-20-17-20-17-25-34	-
ILR30	ILR	2010-07-23	R	S 0.25	R	S	S	R	S	S	S	S 1.5	S19	S28	C	4		-												-
ILR31	ILR	2010-07-23	R	S 0.38	R	S	S	R	R	S	S	S 1.0	S16	R0	A19	3A		-												+
ILR32	ILR	2010-07-25	R	S 0.5	R	S	S	R	R	S	S	S 1.5	I14	R0	F32	做不出	2	-										t037	15-12-16-02-25-17-24	+
ILR33	ILR	2010-07-25	R	S 0.5	R	S	S	R	S	S	S	S 1.5	S19	S28	C2	4		-												-
ILR34	ILR	2010-07-29	R	S 0.5	R	S	S	R	R	S	S	S 1.0	S25	R0	B17	3少303.243bp	3	-												+
ILR35	ILR	2010-08-04	R	S 0.5	R	S	S	R	S	S	S	S 1.0	S27	S27	C27	4		-												-
ILR36	ILR	2010-08-03	R	S 0.5	R	S	S	R	R	S	S	S 1.5	I15	R0	A19	3A		-												+
ILR37	ILR	2010-08-03	R	S 0.19	R	R	S	R	S	S	S	S 0.75	I15	R0	BM3	3少243.209bp	做不出	-										t1081	08-16-02-43-34-17-34	-
ILR38	ILR	20100807	R	S 1.0	R	S	S	R	R	S	S	S 1.5	I15	R0	A6	3B		-												+
ILR39	ILR	20100806	R	S 0.5	R	S	S	R	S	S	S	S 1.0	S29	R0	F8	2		-												-
ILR40	ILR	20100809	R	S 0.5	R	S	S	R	S	S	S	S 1.5	S27	R0	F45	2少381.342bp	2	-												-
ILR41	ILR	20100809	S	S 0.25	S	S	S	R	S	S	S	S 1.0	S19	S24	D45	4		+												-
ILR42	ILR	20100810	R	S 0.75	R	S	S	R	S	S	S	S 1.5	S27	S23	C	4		-												-
ILR43	ILR	20100813	R	S 0.125	R	S	S	R	S	S	S	S 0.75	I15	I18	U2	只有mecA	4	-										t345	26-23-13-21-17-34-34-33-34	-
ILR44	ILR	20100816	R	S 0.75	R	S	S	R	R	S	S	S 1.5	S28	I20	BR2	4		-										t2457	07-23-13-34-34-16-34-33-13	-
ILR45	ILR	20100817	S	S 0.75	S	S	S	R	S	S	S	S 1.5	S29	S29	AQ2	4		-										t015	08-16-02-16-34-13-17-34-16-34	-
ILR46	ILR	20100817	R	S 1.0	R	S	S	R	S	S	S	S 1.5	S20	S29	C51	4		-												-
ILR47	ILR	20100817	R	S 0.25	R	S	S	R	R	S	S	S 1.5	R11	R0	B13	3		-												+
ILR48	ILR	20100819	R	S 0.75	R	S	S	R	S	S	S	S 1.5	S28	R0	F17	2		-										t002	26-23-17-34-17-20-17-12-17-16	-
ILR49	ILR	20100822	R	S 0.19	R	S	S	R	S	S	S	S 1.0	S28	R0	F8	2		-												-
ILR50	ILR	20100820	R	S 0.19	R	S	S	R	R	S	S	S 2.0	I14	R0	A10	3A		-												+
ILR51	ILR	20100822	R	S 0.38	R	S	S	R	S	S	S	S 1.0	S20	S30	C17	4		-										t437	04-20-17-20-17-25-34	-
ILR52	ILR	20100827	R	S 0.38	R	S	S	R	R	S	S	S 2.0	I13	R0	A2	3A		-												+
ILR53	ILR	20100827	R	S 0.5	R	S	S	R	S	S	S	S 1.5	S22	R0	F	2		-												-
ILR54	ILR	20108026	R	S 0.25	R	S	S	R	S	S	S	S 1.0	S20	S24	D4	VT		+	+											-
ILR55	ILR	20100830	R	S 0.19	R	S	S	R	S	S	S	S 1.5	S28	R0	F	2		-												-
ILR56	ILR	20100831	R	S 0.25	R	S	S	R	S	S	S	S 1.0	S19	S24	D32	4		-										t3527	04-20-17-02-17-25-34	-
ILR57	ILR	20100830	R	S 0.5	R	S	S	R	S	S	S	S 1.5	S24	R0	F	2		-												-
ILR58	ILR	20100902	R	S 0.5	R	S	S	R	S	S	S	S 1.5	S28	R0	F45	2少381.342bp	2	-		5	1	4	1	4	12	1	10	t002	26-23-17-34-17-20-17-12-17-16	-
ILR59	ILR	20100903	R	S 0.25	R	S	S	R	S	S	S	S 1.5	S28	S30	C54	4		-												-
ILR60	ILR	20100905	S	S 0.25	S	S	S	R	S	S	S	S 1.0	S17	S25	U1	只有mecA	4	-										t1462	26-23-13-21-17-34-13-33-34	-
ILR61	ILR	20100909	R	S 0.5	R	S	S	R	R	S	S	S 1.5	S27	S21	C55	VT		-	+									t437	04-20-17-20-17-25-34	-
ILR62	ILR	20100909	R	S 0.38	R	S	S	R	R	S	S	S 2.0	R12	R0	A20	3		-												+
ILR63	ILR	20100913	R	S 0.25	R	S	S	R	R	S	S	S 1.5	R10	R0	B19	3		-										t037	15-12-16-02-25-17-24	+
ILR64	ILR	20100915	R	I 1.5	R	R	S	S	R	S	S	S 2.0	I15	R0	A60	3A		-										t037	15-12-16-02-25-17-24	+
ILR65	ILR	20100918	R	S 0.8	R	S	S	R	R	S	S	S 2.0	R11	R0	A3	3		-												+
ILR66	ILR	20100918	R	S 0.38	R	S	S	R	S	S	S	S 1.5	S19	S27	C	4		-												-
ILR67	ILR	20100919	R	S 0.75	R	S	S	R	R	S	S	S 2.0	S16	R0	A10	3A		-												+
ILR68	ILR	20100917	R	S 0.38	R	R	S	R	S	S	S	S 1.5	S28	R0	F18	2		-		5	1	4	1	4	12	1	10	t002	26-23-17-34-17-20-17-12-17-16	-
ILR69	ILR	20100920	S	S0.19	S	S	S	R	S	S	S	S 1.0	S27	S28	C10	4		-												-
ILR70	ILR	20100922	R	S 0.38	R	R	S	R	S	S	S	S 1.5	S28	R0	F18	2		-												-
ILR71	ILR	20100920	R	S 0.25	R	S	S	R	R	S	S	S 2.0	I15	R0	B8	3A		-												+
ILR72	ILR	20100924	S	S 0.38	S	S	S	R	S	S	S	S 1.5	S28	S28	C10	4		-												-
ILR73	ILR	20100925	S	S 0.38	S	S	S	R	S	S	S	S 1.5	I14	I16	U1	只有mecA	4	-												-
ILR74	ILR	20100926	R	S 0.094	R	S	S	R	S	S	S	S 0.75	S27	S27	C2	4		-												-
ILR75	ILR	20100928	R	S 0.19	R	S	S	R	S	S	S	S 2.0	S23	S33	C2	4		-												-
ILR76	ILR	20101004	S	S 0.125	S	S	S	R	S	S	S	S 1.0	S27	S22	BM2	4		-												-
ILR77	ILR	20101004	S	S 0.38	S	S	S	R	S	S	S	S 1.5	S30	S33	AQ1	4		-		508	10	40	8	6	10	3	2	t015	08-16-02-16-34-13-17-34-16-34	-
ILR78	ILR	20101004	S	S 0.064	S	S	S	R	S	S	S	S 0.75	I14	R0	BM2	3少243.209bp	做不出	-												-
ILR79	ILR	20101004	S	S 0.125	S	S	S	R	S	S	S	S 1.0	S27	S2	AQ1	4		-												-
ILR80	ILR	20101007	R	S 0.38	R	S	S	R	R	S	S	S 2.0	I14	R0	A2	3A		-												+
ILR81	ILR	20101006	R	S 0.38	R	S	S	R	R	S	S	S 1.5	R10	R0	A33	3		-												+
ILR82	ILR	20101011	R	S 0.19	R	S	S	R	S	S	S	S 1.0	S18	S25	D4	VT		+	+											-
ILR83	ILR	20101006	R	S 0.25	R	S	S	R	R	S	S	S 2.0	I15	R0	A10	3A		-												+
ILR84	ILR	20101011	R	S 0.75	R	S	S	R	S	S	S	S 1.5	S30	R0	F18	2		-												-
ILR85	ILR	20101014	R	S 0.5	R	S	S	R	R	S	S	S 1.5	I14	R0	B6	3B		-		239	2	3	1	1	4	4	3	t037	15-12-16-02-25-17-24	+
ILR86	ILR	20101012	R	S 0.25	R	S	S	R	S	S	S	S 1.0	S31	R0	AX12	4		-		188	3	1	1	8	1	1	1	t189	07-23-12-21-17-34	-
ILR87	ILR	20101015	R	I 1.5	R	S	S	R	S	S	S	S 2.0	S27	S29	C2	4		-		59	19	23	15	2	19	20	15	t437	04-20-17-20-17-25-34	-
ILR88	ILR	20101015	R	S 0.75	R	S	S	R	R	S	S	S 1.5	S20	R0	F20	2		-												-
ILR89	ILR	20101018	R	S 0.094	R	S	S	R	S	S	S	S 1.0	S28	S31	D4	VT		+	+											-
ILR90	ILR	20101016	R	S 0.5	R	S	S	R	R	S	S	S 2.0	I14	R0	B17	3		-												+
ILR91	ILR	20101018	R	S 0.38	R	R	S	R	S	S	S	S 1.5	S27	R0	F41	2		-												-
ILR92	ILR	20101020	R	S 0.125	R	R	S	R	S	S	S	S 1.0	I13	R10	BM3	3少243.209bp	做不出	-												-
ILR93	ILR	20101022	R	S 0.125	R	S	S	R	S	S	S	S 2.0	I13	R0	AX16	4		-												-
ILR94	ILR	20101024	R	S 0.5	R	S	S	R	R	S	S	S 2.0	I14	R0	B11	3		-												+
ILR95	ILR	20101026	R	S 1.0	R	R	S	R	R	S	S	S 2.0	I14	R0	A6	3		-												+
ILR96	ILR	20101027	R	S 0.38	R	S	S	R	S	S	S	S 1.5	S19	S26	D1	VT		+	+									Unknown	04-17-12-25-34	-
ILR97	ILR	20101012	R	S 0.75	R	S	S	R	S	S	S	S 1.5	S28	R0	F8	2		-												-
ILR98	ILR	20101027	R	S 0.25	R	S	S	R	R	S	S	S 2.0	R11	R0	A3	3		-												+
ILR99	ILR	20101031	R	S 0.19	R	S	S	R	R	S	S	S 2.0	R11	R0	B7	3		-												+
ILR100	ILR	20101029	R	S 0.25	R	S	S	R	R	S	S	S 1.5	I14	R0	B6	3B		-												+
KTR1	KTR	98.10.06	R		R	S31	S30	R	R	S		S	R10	R	A3	3		-		239	2	3	1	1	4	4	3	t037	15-12-16-02-25-17-24	+
KTR2	KTR	98.10.09	R		R	R10	S32	R	R	S		S	I15	R	A45	3A		-		239	2	3	1	1	4	4	3	t037	15-12-16-02-25-17-24	+
KTR3	KTR	98.10.23	R		R	S28	S29	R	S	S		S	S25	R	F35	2		-												-
KTR4	KTR	98.10.26	R		R	S28	S27	R	S	S		S	S19	S	C4	4		-		59	19	23	15	2	19	20	15	t437	04-20-17-20-17-25-34	-
KTR5	KTR	98.10.30	R		R	S33	S32	R	R	S		S	I15	R	A6	3少303.243bp	3	-												+
KTR6	KTR	98.11.2	R		R	R0	S35	R	R	S		S	S17	R	B19	3		-												+
KTR7	KTR	98.11.6	R		R	S32	S32	R	S	S		S	S30	S	D21	VT		+	+											-
KTR8	KTR	98.11.12	R		R	S35	S34	R	R	S		S	S16	R	A6	3A		-												+
KTR9	KTR	98.11.14	R		R	S32	S31	R	R	S		S	I14	R	F32	做不出	2	-										t037	15-12-16-02-25-17-24	+
KTR10	KTR	98.11.16	R		R	S33	S32	R	R	S		S	R11	R	A3	3		-												+
KTR11	KTR	99.09.11	R		R	S29	S28	R	R	S		S	R10	R	A3	3		-												+
KTR12	KTR	98.11.20	R		R	S29	S29	R	S	S		S	S18	S	D57	4		+												-
KTR13	KTR	98.11.24	R		R	S33	S32	R	S	S		S	S30	R	F	2		-		5	1	4	1	4	12	1	10	t002	26-23-17-34-17-20-17-12-17-16	-
KTR14	KTR	98.11.24	S		S	S35	S32	R	S	S		S	I15	S	U	只有mecA	4	-										t3525	26-23-13-21-17-34-34-13-33-34	-
KTR15	KTR	98.11.24	R		R	S31	S32	R	S	S		S	S29	R	F9	2		-										t002	26-23-17-34-17-20-17-12-17-16	-
KTR16	KTR	98.11.25	R		R	S30	S31	R	S	S		S	S29	R	F27	2		-												-
KTR17	KTR	98.11.25	R		R	S40	S39	R	S	S		S	S37	S	AN4	4		+		966	19	23	125	2	19	20	15	t437	04-20-17-20-17-25-34	-
KTR18	KTR	98.11.27	R		R	R11	S39	R	R	S		S	R12	R	A45	3		-												+
KTR19	KTR	98.12.02	R		R	S30	S30	R	S	S		S	S29	S	D47	4		+										t437	04-20-17-20-17-25-34	-
KTR20	KTR	98.12.02	R		R	R10	S32	R	R	S		S	R11	R	A30	3		-												+
KTR21	KTR	98.12.08	R		R	R10	S31	R	R	S		S	I14	R	A45	3		-												+
KTR22	KTR	98.12.09	R		R	S30	S30	R	S	S		S	S28	R	F27	2		-		5	1	4	1	4	12	1	10	t002	26-23-17-34-17-20-17-12-17-16	-
KTR23	KTR	98.12.09	S		S24	S27	S26	R	S	S		S	I13	R	BM2	3少243.209bp	做不出	-										t1081	08-16-02-43-34-17-34	-
KTR24	KTR	99.09.07	R		R	R10	S29	R	R	S		S	I15	R	A45	3A		-												+
KTR25	KTR	98.12.11	R		R	S42	S42	R	S	S		S	S42	S	C2	4		-										t437	04-20-17-20-17-25-34	-
KTR26	KTR	99.09.17	R		R	S28	S29	R	S	S		S	S28	R	F1	2		-										t002	26-23-17-34-17-20-17-12-17-16	-
KTR27	KTR	98.12.25	R		R	S34	S33	R	R	S		S	R11	R	A3	3		-												+
KTR28	KTR	98.12.26	R		R	S35	S36	R	S	S		S	S35	R	F18	2		-										t002	26-23-17-34-17-20-17-12-17-16	-
KTR29	KTR	98.12.28	R		R	S30	S30	R	S	S		S	S20	S	C5	4		-												-
KTR30	KTR	98.12.28	R		R	S29	S28	R	R	S		S	I15	R	A62	3少303.243bp	3	-										t037	15-12-16-02-25-17-24	+
KTR31	KTR	98.12.29	R		R	S30	S30	R	R	S		S	R10	R	A3	3		-												+
KTR32	KTR	99.01.02	R		R	R0	S30	R	R	S		S	R11	R	A30	3		-												+
KTR33	KTR	99.08.13	R		R	R10	S34	R	R	S		S	I15	R	A45	3A		-												+
KTR34	KTR	99.01.16	R		R	R10	S30	R	R	S		S	I15	R	A45	3A		-												+
KTR35	KTR	99.01.18	S		S	S29	S29	R	S	S		S	I14	R	BM2	3少243.209bp	做不出	-												-
KTR36	KTR	99.09.30	R		R	S26	S28	R	S	S		S	S26	R	F36	2		-												-
KTR37	KTR	99.01.22	R		R	S29	S29	R	R	S		S	R10	R	A3	3		-												+
KTR38	KTR	99.01.27	S		S	S29	S30	R	S	S		S	S20	S	C6	4		-												-
KTR39	KTR	99.01.30	R		R	S31	S31	R	R	S		S	I15	R	A	3		-										t037	15-12-16-02-25-17-24	+
KTR40	KTR	99.02.05	R		R	S28	S30	R	R	S		S	R10	R	A33	3		-												+
KTR41	KTR	99.02.08	R		R	R10	S32	R	R	S		S	S17	R	A53	3		-												+
KTR42	KTR	99.02.09	R		R	S33	S32	R	S	S		S	S30	R	F1	2		-												-
KTR43	KTR	99.02.12	S		S	S29	S29	R	S	S		S	S30	S	BM7	4		-		45	10	14	8	6	10	3	2	t1081	08-16-02-43-34-17-34	-
KTR44	KTR	99.02.14	R		R	R9	S32	R	R	S		S	R11	R	A53	3		-		239	2	3	1	1	4	4	3	t037	15-12-16-02-25-17-24	+
KTR45	KTR	99.02.15	R		R	S40	S38	R	R	S		S	R12	R	A3	3		-												+
KTR46	KTR	99.02.17	R		R	S29	S30	R	R	S		S	R10	R	A3	3		-												+
KTR47	KTR	99.02.20	R		R	S43	S40	R	R	S		S	I15	R	A7	3		-												+
KTR48	KTR	99.02.23	R		R	R10	S32	R	R	S		S	S16	R	A45	3A		-												+
KTR49	KTR	99.02.23	R		R	S29	S29	R	S	S		S	S29	S	C57	4		-												-
KTR50	KTR	99.02.24	R		R	S33	S34	R	S	S		S	S33	R	F	2		-												-
KTR51	KTR	99.03.01	R		R	R10	S32	R	R	S		S	I15	R	A45	3A		-												+
KTR52	KTR	99.03.06	R		R	S35	S34	R	R	S		S	S16	R	A13	3		-												+
KTR53	KTR	99.03.08	R		R	S30	S32	R	S	S		S	S29	R	F1	2		-												-
KTR55	KTR	99.03.10	R		R	S32	S32	R	S	S		S	S30	R	F28	2		-												-
KTR56	KTR	99.03.16	R		R	S37	S35	R	R	S		S	I15	R	A36	3B		-										t654	15-12-16-02-25-16-17-24	+
KTR57	KTR	99.03.17	S		S	S31	S29	R	S	S		S	S21	S	C2	4		-												-
KTR58	KTR	99.03.18	S		R	R10	S29	R	S	S		S	I14	R	BM8	3少243.209bp	做不出	-												-
KTR59	KTR	99.03.19	R		R	R10	S35	R	R	S		S	R11	R	A53	3		-												+
KTR60	KTR	99.09.03	R		R	S31	S30	R	S	S		S	S28	S	D1	VT		+	+											-
KTR61	KTR	99.03.23	R		R	S30	S29	R	S	S		S	S28	S	C9	4		-										t437	04-20-17-20-17-25-34	-
KTR62	KTR	99.03.25	R		R	R10	S32	R	R	S		S	R10	R	A53	3		-												+
KTR63	KTR	99.03.26	R		R	S37	S37	R	R	S		S	S17	R	A6	3少303.243bp	3	-												+
KTR64	KTR	99.09.20	R		R	R10	S30	R	R	S		S	R12	R	A53	3		-												+
KTR65	KTR	99.04.15	R		R	S33	S32	R	S	S		S	S24	R	F	2		-												-
KTR66	KTR	99.04.20	R		R	R10	S34	R	R	S		S	I15	R	A33	3A		-												+
KTR67	KTR	99.04.21	S		R	S35	S34	R	S	S		S	S35	S	AG4	4		-										t019	08-16-02-16-02-25-17-24	-
KTR68	KTR	99.04.26	R		R	R10	S33	R	R	S		S	R11	R	A53	3		-												+
KTR69	KTR	99.04.27	R		R	S29	S30	R	S	S		S	S28	S	D48	VT		+	+									t437	04-20-17-20-17-25-34	-
KTR70	KTR	99.05.04	S		R	R11	S32	R	S	S		S	S16	R	BM3	3少243.209bp	做不出	-												-
KTR71	KTR	99.05.05	R		R	S40	S40	R	S	S		S	S40	R	F1	2		-												-
KTR72	KTR	99.05.17	R		R	S36	S36	R	S	S		S	S35	R	F9	2		-												-
KTR73	KTR	99.05.15	R		R	S30	S32	R	S	S		S	S20	S	C9	4		-												-
KTR74	KTR	99.05.18	R		R	S32	S32	R	S	S		S	S20	S	C38	4		-												-
KTR75	KTR	99.05.21	R		R	S32	S32	R	S	S		S	S31	R	F18	2		-												-
KTR76	KTR	99.05.28	R		R	S36	S37	R	S	S		S	S23	S	C3	4		-												-
KTR77	KTR	99.06.07	R		R	S29	S29	R	R	S		S	S28	S	C2	4		-												-
KTR78	KTR	99.06.08	R		R	S40	S37	R	S	S		S	S22	S	C50	4		-												-
KTR79	KTR	99.09.30	R		R	S30	S30	R	R	S		S	I15	R	B11	3少303.243bp	3	-												+
KTR80	KTR	99.06.18	R		R	S31	S31	R	R	S		S	R9	R	A65	3		-												+
KTR81	KTR	99.06.22	S		R	S30	S28	R	S	S		S	S28	S	D49	4		-		59	19	23	15	2	19	20	15	t437	04-20-17-20-17-25-34	-
KTR82	KTR	99.06.22	R		R	S33	S32	R	S	S		S	S20	S	D11	VT		+	+											-
KTR83	KTR	99.08.10	R		R	R0	S36	R	S	S		S	S33	R	F27	2		-												-
KTR84	KTR	99.07.01	R		R	S30	S30	R	R	S		S	S18	R	C25	4		-										t441	04-20-17-25-34	-
KTR85	KTR	99.07.07	R		R	S30	S32	R	S	S		S	S29	R	F37	2		-												-
KTR86	KTR	99.07.07	R		R	S31	S31	R	S	S		S	S28	R	F38	2		-												-
KTR87	KTR	99.07.15	R		R	S30	S30	R	R	R		S	S21	S	F31	2		-												-
KTR88	KTR	99.07.17	R		R	R9	S31	R	R	S		S	I14	R	A45	3A		-												+
KTR89	KTR	99.07.17	S		S	S28	S28	R	S	S		S	S28	S	AQ2	4		-										t015	08-16-02-16-34-13-17-34-16-34	-
KTR90	KTR	99.07.19	R		R	S31	S30	R	R	S		S	I13	R	A19	3A		-										t037	15-12-16-02-25-17-24	+
KTR92	KTR	99.07.22	R		R	R9	S30	R	R	S		S	I14	R	A63	3		-												+
KTR94	KTR	99.07.26	R		R	R16	I22	R	R	S		S	R10	R	A3	3		-												+
KTR95	KTR	99.07.27	R		R	S30	S30	R	R	S		S	I14	R	A19	3A		-												+
KTR96	KTR	99.07.27	R		R	R0	S30	R	R	S		S	I14	R	A19	3A		-												+
KTR97	KTR	99.08.02	R		R	S28	S25	R	R	S		S	R10	R	A10	3		-												+
KTR98	KTR	99.08.07	R		R	S29	S30	R	S	S		S	S29	R	F	2		-												-
KTR99	KTR	99.08.09	R		R	S31	S30	R	R	S		S	R11	R	B10	3		-										t037	15-12-16-02-25-17-24	+
KTR100	KTR	99.08.10	R		R	S31	S30	R	S	S		S	S28	S	C4	4		-												-
LCR01	LCR	990216	S		R	S	S	R13	S	S		S	I14	R0	BM	3少243.209bp	做不出	-												-
LCR02	LCR	990220	R		R	S	S	R0	R	S		S	R11	R0	A3	3		-										t037	15-12-16-02-25-17-24	+
LCR03	LCR	990915	R		R	S	S	R0	S	S		S20	S30	S29	C	4		-												-
LCR04	LCR	990916	R		R	S	S	R0	S	S		S25	S39	R15	AH2	2		-										t002	26-23-17-34-17-20-17-12-17-16	-
LCR05	LCR	990224	R		R	S	S	R0	S	S		S	S33	R0	F	2		-												-
LCR06	LCR	990910	R		R	S	S	R0	R	S		S24	I15	R0	A39	3		-												+
LCR07	LCR	990227	R		R	S	S	R0	R	S		S	I15	R0	B11	3A		-												+
LCR08	LCR	990227	R		R	S	S	R0	R	S		S	R10	R0	A3	3		-												+
LCR09	LCR	990225	R		R	S	S	R0	S	S		S	S33	R0	F	2		-												-
LCR10	LCR	990910	R		R	R	S	R0	R	S		S22	S16	R0	A33	3		-												+
LCR11	LCR	990728	S		S	S	S	R11	S	S		S19	I14	R0	BM5	3少243.209bp	做不出	-												-
LCR12	LCR	990910	R		R	S	S	R0	R	S		S20	S30	R0	B11	3A		-												+
LCR13	LCR	990303	S		S	S	S	R13	S	S		S	I15	R0	BM6	3少243.209bp	做不出	-										t1081	08-16-02-43-34-17-34	-
LCR14	LCR	990303	R		R	S	S	R13	S	S		S	S28	S26	D1	VT		+	+	59	19	23	15	2	19	20	15	t437	04-20-17-20-17-25-34	-
LCR15	LCR	990910	R		R	S	S	R0	R	S		S20	I15	R0	A19	3A		-												+
LCR16	LCR	990917	S		R	S	S	R0	R	S		S20	I14	R0	A19	3A		-												+
LCR17	LCR	990308	R		R	S	S	R9	S	S		S	S22	S31	C13	4		-												-
LCR18	LCR	990918	S		S	S	S	R9	S	S		S18	S28	S28	C2	4		-												-
LCR19	LCR	990923	R		R	S	S	R0	S	S		S24	S35	R0	F	2		-												-
LCR21	LCR	990927	R		R	S	S	R0	R	S		S22	S32	R0	B11	3B		-												+
LCR22	LCR	990315	S		R	R	S	R8	S	S		S	S30	R0	F33	2		-												-
LCR23	LCR	990317	R		R	S	S	R0	R	S		S	R11	R0	A3	3		-												+
LCR24	LCR	990316	S		S	S	S	R28	S	S		S	S28	R0	D11	VT		-	+									t437	04-20-17-20-17-25-34	-
LCR25	LCR	990320	R		R	S	S	R0	R	S		S	S16	R0	B11	3A		-												+
LCR26	LCR	990323	S		R	S	S	R17	S	S		S	I15	I20	U1	只有mecA	4	-										t3525	26-23-13-21-17-34-34-13-33-34	-
LCR27	LCR	990323	R		R	S	S	R0	S	S		S	S35	R0	F1	2		-										t002	26-23-17-34-17-20-17-12-17-16	-
LCR28	LCR	990929	R		R	S	S	R0	S	S		S22	S33	R0	F18	2		-												-
LCR29	LCR	990403	R		R	S	S	R0	S	S		S	S33	R0	F20	2少381bp	2	-		5	1	4	1	4	12	1	10	t002	26-23-17-34-17-20-17-12-17-16	-
LCR30	LCR	990403	R		R	S	S	R0	S	S		S	S32	R0	F18	2		-												-
LCR31	LCR	990402	R		R	S	S	R9	S	S		S	S34	R0	F33	2		-												-
LCR33	LCR	991001	R		R	S	S	R0	S	S		S20	R10	R0	A3	3		-												+
LCR36	LCR	991002	R		R	S	S	R0	R	S		S21	S17	R0	B2	3A		-												+
LCR38	LCR	991009	R		R	S	S	R0	R	S		S22	R11	R0	A33	3		-		239	2	3	1	1	4	4	3	t037	15-12-16-02-25-17-24	+
LCR40	LCR	991008	R		R	S	S	R0	S	S		S21	I14	R0	AH10	2		-												-
LCR41	LCR	991010	R		R	R	S	R0	R	S		S20	I15	R0	A33	3		-												+
LCR43	LCR	990721	R		R	S	S	R15	S	S		S20	S21	S23	D4	VT		+	+											-
LCR45	LCR	990423	R		R	S	S	R9	S	S		S	S28	S22	C17	4		+										t437	04-20-17-20-17-25-34	-
LCR47	LCR	990428	R		R	S	S	R0	R	S		S	R12	R0	A33	3		-												+
LCR48	LCR	990505	R		R	S	S	R16	S	S		S	S31	S27	D1	VT		+	+											-
LCR50	LCR	991012	R		R	S	S	R0	R	S		S20	S16	R0	B20	3A		-												+
LCR51	LCR	990510	S		R	S	S	R11	S	S		S	I14	I20	U3	只有mecA	4	-												-
LCR52	LCR	991010	R		R	R	S	R0	R	S		S20	I15	R0	A33	3		-												+
LCR53	LCR	991015	R		R	S	S	R0	S	S		S22	S31	R0	F1	2		-												-
LCR54	LCR	990516	S		R	S	S	R0	R	S		S	I13	R0	A33	3		-												+
LCR55	LCR	990519	R		R	S	S	R12	S	S		S	S29	S30	C25	4		-												-
LCR56	LCR	990522	R		R	S	S	R10	S	S		S	S20	S31	C48	4		-												-
LCR57	LCR	991017	R		R	S	S	R10	S	S		S20	S29	S25	D46	VT		+	+											-
LCR58	LCR	991018	R		R	S	S	R15	S	S		S21	S30	S26	D4	VT		+	+											-
LCR59	LCR	991018	R		R	S	S	R0	R	S		S21	R11	R0	A33	3		-												+
LCR60	LCR	991018	R		R	S	S	R0	R	S		S19	R11	R0	A33	3		-												+
LCR61	LCR	990602	S		R	R	S	R0	R	S		S	I15	R0	A33	3		-												+
LCR62	LCR	990601	R		R	S	S	R0	R	S		S	R12	R0	A3	3		-												+
LCR63	LCR	991019	R		R	S	S	R0	S	S		S19	S29	R0	F18	2		-												-
LCR64	LCR	990602	S		R	S	S	R9	S	S		S	I15	S23	U1	只有mecA	4	-												-
LCR65	LCR	990602	R		R	S	S	R0	R	S		S	R10	R0	A39	3		-												+
LCR66	LCR	990603	S		R	R	S	R0	R	S		S	I15	R0	A33	3		-												+
LCR67	LCR	991022	R		R	S	S	R11	S	S		S21	S22	S31	C9	4		-										t437	04-20-17-20-17-25-34	-
LCR68	LCR	981228	R		R	S	S	R0	R	S		S	R12	R0	A61	3		-												+
LCR69	LCR	990607	R		R	S	S	R14	S	S		S	S30	S29	C56	4		-												-
LCR70	LCR	990104	R		R	S	S	R0	R	S		S	R11	R0	A3	3		-												+
LCR71	LCR	990616	S		S	S	S	R0	S	S		S	S28	S24	D4	VT		+	+											-
LCR72	LCR	990107	R		R	S	S	R0	S	S		S	S24	R0	F8	2		-												-
LCR73	LCR	990111	R		R	S	S	R0	S	S		S	S33	R0	F1	2		-												-
LCR74	LCR	990112	R		R	S	S	R0	R	S		S	R11	R0	A3	3		-												+
LCR75	LCR	990624	R		R	S	S	R0	R	S		S	R11	R0	A33	3		-												+
LCR76	LCR	990626	R		R	R	S	S32	S	S		S	S33	S29	D13	VT		+	+											-
LCR77	LCR	990701	R		R	S	S	R0	S	S		S21	S30	R0	F1	2		-												-
LCR78	LCR	990111	R		R	S	S	R0	S	S		S	S29	R0	F34	2少381bp	2	-												-
LCR79	LCR	990821	S		S	S	S	R13	S	S		S19	I15	R9	BM2	3少243.209bp	做不出	-												-
LCR80	LCR	990128	R		R	S	S	R0	S	S		S	S34	R0	F31	2		-												-
LCR81	LCR	990127	R		R	S	S	R10	S	S		S	S33	S30	D1	VT		+	+											-
LCR82	LCR	990128	R		R	S	S	R0	S	S		S	S29	R0	F1	2		-												-
LCR83	LCR	990129	R		R	S	S	R0	R	S		S	I15	R0	B11	3A		-												+
LCR84	LCR	990130	R		R	R	S	R0	R	S		S	R11	R0	A53	3		-												+
LCR85	LCR	990130	R		R	S	S	R14	S	S		S	S33	S32	C19	4		-												-
LCR86	LCR	990201	R		R	S	S	R0	R	S		S	R10	R0	A33	3		-												+
LCR87	LCR	990211	R		R	S	S	R16	S	S		S	S20	S27	D3	VT		+	+											-
LCR88	LCR	990902	R		R	S	S	R0	R	S		S22	I15	R0	B17	3A		-		239	2	3	1	1	4	4	3	t037	15-12-16-02-25-17-24	+
LCR89	LCR	990902	S		R	S	S	R0	R	S		S20	I14	R0	A19	3A		-												+
LCR90	LCR	990705	S		R	R	S	R14	S	S		S19	I15	R10	BM3	3少243.209bp	做不出	-												-
LCR91	LCR	990905	R		R	S	S	R0	R	S		S20	S29	R0	B11	3A		-												+
LCR92	LCR	990907	R		R	S	S	R0	R	S		S19	R10	R0	A66	3		-												+
LCR93	LCR	990908	S		R	S	S	R0	R	S		S20	I15	R0	A19	3A		-												+
LCR94	LCR	990906	R		R	S	S	R0	R			S20	S16	R0	A19	3A		-												+
LCR95	LCR	990906	R		R	S	S	R0	R	S		S21	R11	R0	B19	3		-												+
LCR96	LCR	990712	R		R	S	S	R0	R	S		S19	R11	R0	B13	3		-												+
LCR97	LCR	990905	R0		R0	S34	S33	R0	R0	S18		S20	S26	R0	B11	3A		-												+
LCR98	LCR	990906	R		R	S	S	R0	R	S		S21	I14	R0	B17	3A		-												+
LCR100	LCR	990911	S		R	R	S	R0	R	S		S21	I15	R0	B13	3		-												+
JGR1	JGR	99M010900206	R		R	S	S33	R	S	S		S 1.5	S30	R0	F	2		-										t002	26-23-17-34-17-20-17-12-17-16	-
JGR2	JGR	M011200206	R		R	S	S32	R	R	S		S 1.5	I15	R0	B11	3少303.243bp	3	-		239	2	3	1	1	4	4	3	t037	15-12-16-02-25-17-24	+
JGR3	JGR	M011600216	R		R	S	S33	R	R	S		S 2.0	R11	R0	B2	3		-												+
JGR4	JGR	M012600211	S		S	S	S30	R	S	S		S 1.5	S32	S23	AK8	4		-										t019	08-16-02-16-02-25-17-24	-
JGR5	JGR	M012800201	R		R	S	S29	R	R	S		S 2.0	I14	R0	B11	3少303.243bp	3	-												+
JGR6	JGR	M013100206	R		R	S	S30	R	S	S		S 1.5	S30	R0	F40	2		-												-
JGR7	JGR	M020302405	R		R	R	S33	R	R	S		S 1.5	S32	R0	F	2		-												-
JGR8	JGR	M021202409	R		R	S	S29	R	R	S		S 2.0	I15	R0	B11	3A		-												+
JGR9	JGR	M022302434	R		R	S	S30	R	S	S		S 2.0	S30	R0	F46	2		-		5	1	4	1	4	12	1	10	t002	26-23-17-34-17-20-17-12-17-16	-
JGR10	JGR	M022402410	S		S	S	S35	R	S	S		S 1.5	S16	S29	U5	只有mecA	4	-												-
JGR11	JGR	M022602441	R		R	S	S23	R	S	S		S 1.0	S30	S28	BR3	4		-		1	1	1	1	1	1	1	1	t2457	07-23-13-34-34-16-34-33-13	-
JGR12	JGR	M031102408	S		S	R	S28	R	S	S		S 2.0	I14	R10	BM3	3少243.209bp	做不出	-												-
JGR13	JGR	M031400201	R		R	S	S30	R	R	S		S 1.0	I15	R0	A6	3B		-										t037	15-12-16-02-25-17-24	+
JGR14	JGR	M031402454	S		R	S	S23	R	S	S		S 1.0	S19	S30	D53	VT		+	+											-
JGR15	JGR	M031700224	R		R	S	S28	R	S	S		S 2.0	S27	R0	F40	2		-												-
JGR16	JGR	M032002422	R		R	S	S28	R	S	S		S 1.0	S19	S29	C51	4		-												-
JGR17	JGR	M032100214	R		R	R	S30	R	R	S		S 1.5	I14	R0	A33	3		-												+
JGR18	JGR	M032202422	R		R	S	S30	R	R	S		S 0.75	I15	R0	B11	3少303.243bp	3	-												+
JGR19	JGR	M033100207	R		R	S	S35	R	R	S		S 0.75	S16	R0	B11	3少303.243bp	3	-												+
JGR20	JGR	M033102413	R		R	S	S30	R	R	S		S 0.75	R11	R0	B2	3		-												+
JGR21	JGR	M040300204	R		R	S	S23	R	S	S		S 0.75	S20	S29	C5	4		-												-
JGR22	JGR	M040502434	R		R	S	S31	R	S	S		S 3.0	S29	R0	F46	2		-												-
JGR23	JGR	98M061002423	R		R	S	S25	R	S	S		S 1.5	S25	S26	C2	4		-										t437	04-20-17-20-17-25-34	-
JGR24	JGR	M041802444	R		R	S	S29	R	S	S		S 1.0	S28	S29	C50	4		-												-
JGR25	JGR	98M061602410	R		R	S	S29	R	R	S		S1.0	I15	R0	B11	3少303.243bp	3	-												+
JGR26	JGR	M041902426	R		R	S	S25	R	S	S		S 0.75	S28	S30	D4	VT		+	+											-
JGR27	JGR	98M070500208	S		S	S	S27	R	S	S		S	I15	I18	U	只有mecA	4	-										t3525	26-23-13-21-17-34-34-13-33-34	-
JGR28	JGR	M050500208	R		R	S	S30	R	S	S		S 1.0	S32	S32	C3	4		-												-
JGR29	JGR	M051600201	R		R	S	S30	R	R	S		S 1.0	I15	R0	B11	3少303.243bp	3	-												+
JGR31	JGR	M052200201	R		R	S	S29	R	R	S		S 1.5	I15	R0	A6	3A		-												+
JGR32	JGR	98M070200226	R		R	S	S28	R	S	S		S	S16	S27	U1	只有mecA	4	-		573	1	1	1	1	12	1	1	t1462	26-23-13-21-17-34-13-33-34	-
JGR33	JGR	M061202437	R		R	S	S30	R	S	S		S 1.0	S30	R0	F41	2		-												-
JGR34	JGR	M061400234	S		S	S	S27	R	S	S		S 0.75	I14	S31	U	只有mecA	4	-												-
JGR35	JGR	M062400202	R		R	R	S32	R	R	S		S 1.0	S16	R0	B11	3少303.243bp	3	-												+
JGR36	JGR	M070302446	R		R	S	S32	R	S	S		S 2.0	S31	R0	F42	2		-												-
JGR37	JGR	M070600211	R		R	S	S30	R	S	S		S 1.0	S35	S36	C	4		-		59	19	23	15	2	19	20	15	t437	04-20-17-20-17-25-34	-
JGR38	JGR	98M061902405	S		S	S	S27	R	S	S		S	S28	S26	BM7	4		-												-
JGR39	JGR	M071700214	R		R	S	S36	R	S	S		S 1.5	S26	S28	C	4		-												-
JGR40	JGR	M071802408	S		R	S	S28	R	S	S		S 1.0	S28	S23	D4	VT		+	+											-
JGR41	JGR	M080100203	R		R	S	S28	R	S	S		S 1.0	S29	I 20	W7	4		-										t2457	07-23-13-34-34-16-34-33-13	-
JGR42	JGR	M080402413	R		R	S	S29	R	R	S		S 1.0	I14	R0	B11	3少303.243bp	3	-												+
JGR43	JGR	M080700214	R		R	S	S28	R	S	S		S 1.0	S19	S23	D47	4		+										t437	04-20-17-20-17-25-34	-
JGR44	JGR	M081900203	S		R	S	S25	R	S	S		S 1.0	R12	R11	B24	做不出	做不出	+		772	1	1	1	1	22	1	1	t345	26-23-13-21-17-34-34-33-34	-
JGR45	JGR	M082000219	R		R	S	S27	R	S	S		S 1.0	S26	S23	C2	4		-												-
JGR46	JGR	M082202433	R		R	S	S29	R	S	S		S 1.0	S21	S26	C2	4		-												-
JGR47	JGR	M082100201	R		R	S	S29	R	S	S		S 1.5	S28	R0	F8	2		-										t002	26-23-17-34-17-20-17-12-17-16	-
JGR48	JGR	M082300204	R		R	S	S30	R	R	S		S 1.5	I15	R0	B11	3A		-										t037	15-12-16-02-25-17-24	+
JGR49	JGR	M082700210	R		R	S	S29	R	S	S		S 2.0	S19	S24	F34	2		-												-
JGR50	JGR	M083100232	R		R	S	S27	R	S	S		S 1.0	S27	R0	D1	VT		+	+											-
JGR51	JGR	M090100217	R		R	S	S29	R	R	S		S 1.5	R10	R0	A	3		-												+
JGR52	JGR	M091302406	S		S	S	S27	R	S	S		S 0.75	S27	R15	U5	只有mecA	4	-										t3525	26-23-13-21-17-34-34-13-33-34	-
JGR53	JGR	M092200213	R		R	S	S28	R	S	S		S 0.50	S27	R0	F17	2		-										t002	26-23-17-34-17-20-17-12-17-16	-
JGR54	JGR	M092800206	R		R	S	S30	R	R	S		S 1.0	S31	S21	C61	4		-												-
JGR55	JGR	M100100277	R		R	S	S30	R	S	S		S 1.0	S20	S24	D47	4		+												-
JGR56	JGR	M101400220	S		S	S	S27	R	S	S		S 0.75	I15	S25	U1	只有mecA	4	-												-
JGR57	JGR	M101502415	R		R	R	S29	R	R	S		S 1.0	I14	R0	A6	3少303.243bp	3	-										t037	15-12-16-02-25-17-24	+
JGR58	JGR	M103102423	R		R	S	S29	R	R	S		S 1.0	R10	R0	A57	3		-		239	2	3	1	1	4	4	3	t037	15-12-16-02-25-17-24	+
JGR59	JGR	M110702402	R		R	S	S29	R	S	S		S 1.0	S28	S23	D4	VT		+	+											-
JGR60	JGR	M111002433	S		R	S	S30	R	S	S		S 2.0	S29	R11	AI	4		+										t211	11-19-12-12-21-17-34-24-34-22-25	-
JGR61	JGR	M111000205	R		R	S	S29	R	R	S		S 2.0	I15	R0	B13	3A		-												+
JGR62	JGR	M111702418	R		R	S	S28	R	R	S		S 1.0	I15	R0	B11	3少303.243bp	3	-												+
JGR63	JGR	M111802417	R		R	S	S29	R	S	S		S 1.0	S29	I17	C61	4		-		965	1	4	1	4	119	1	10	t062	26-23-17-12-17-16	-
JGR64	JGR	M111802423	R		R	S	S29	R	S	S		S 1.0	S30	R15	C62	4		-												-
JGR65	JGR	M112002426	R		R	S	S29	R	R	S		S 1.0	I14	R0	B11	3少303.243bp	3	-												+
JGR66	JGR	M112200202	R		R	S	S28	R	S	S		S 1.5	S29	S23	D4	VT		+	+	59	19	23	15	2	19	20	15	t441	04-20-17-25-34	-
JGR67	JGR	M112700209	R		R	S	S29	R	S	S		S 1.5	I15	S25	U1	只有mecA	4	-												-
JGR68	JGR	M112900278	R		R	S	S30	R	R	S		S 1.5	I15	R0	A10	3A		-												+
JGR69	JGR	M120602425	S		S	S	S30	R	S	S		S 1.0	I13	R0	BM	3少243.209bp	做不出	-										t1081	08-16-02-43-34-17-34	-
JGR70	JGR	M120602401	R		R	S	S26	R	S	S		S 1.0	S25	S22	D11	VT		-										t437	04-20-17-20-17-25-34	-
JGR71	JGR	M120502428	R		R	R	S30	R	R	S		S 1.0	S16	R0	A25	3少303.243bp	3	-										t037	15-12-16-02-25-17-24	+
JGR72	JGR	M121700230	R		R	S	S26	R	S	S		S 1.0	S26	S27	C10	4		-										t437	04-20-17-20-17-25-34	-
JGR73	JGR	M121800231	R		R	R	S26	R	S	S		S 1.5	S25	R0	F	2		-												-
JGR74	JGR	M122100277	R		R	S	S31	R	S	S		S 1.0	S30	R0	F	2		-												-
JGR75	JGR	M122602401	R		R	S	S31	R	S	S		S 1.0	S30	S30	D4	VT		+	+											-
JGR76	JGR	98M071602404	R		R	S	S28	R	S	S		S	S20	S27	C	4		-												-
JGR77	JGR	M080102417	R		R	S	S31	R	R	S		S	S16	R0	B11	3少303.243bp	3	-												+
JGR78	JGR	M080900201	R		R	R	S30	R	S	S		S	S29	R0	F	2		-												-
JGR79	JGR	M061602426	R		R	S	S31	R	R	S		S1.0	I15	R0	B11	3少303.243bp	3	-												+
JGR80	JGR	M081402439	R		R	S	S30	R	S	S		S	S30	R0	F28	2		-												-
JGR81	JGR	M081500212	R		R	S	S30	R	S	S		S	S30	R0	F17	2		-												-
JGR82	JGR	M081700204	S		S	S	S30	R	S	S		S	S30	S30	C10	4		-												-
JGR83	JGR	M081702433	R		R	S	S29	R	R	S		S	I15	S24	U4	只有mecA	4	-												-
JGR84	JGR	M082902416	R		R	S	S30	R	S	S		S	S19	S27	D4	VT		+	+											-
JGR86	JGR	M100800202	R		R	S	S30	R	S	S		S	S30	R0	F8	2		-												-
JGR87	JGR	M100802407	R		R	S	S30	R	S	S		S	S30	S25	D4	VT		+	+											-
JGR89	JGR	M102902405	R		R	S	S31	R	R	S		S	R10	R0	A57	3		-												+
JGR90	JGR	M103000206	R		R	S	S29	R	R	S		S1.0	I14	R0	A33	3		-												+
JGR91	JGR	M103002450	R		R	S	S31	R	S	S		S1.0	S30	S33	C40	4		-										t441	04-20-17-25-34	-
JGR92	JGR	M062300225	R		R	S	S31	R	S	S		S	S28	R0	F9	2		-												-
JGR93	JGR	M112502437	R		R	S	S29	R	S	S		S 0.75	S30	S29	C50	4		-												-
JGR94	JGR	M112700226	R		R	S	S29	R	S	S		S1.0	S29	R0	F31	2		-												-
JGR95	JGR	M112702429	R		R	S	S30	R	S	S		S1.5	S29	R0	F31	2		-												-
JGR96	JGR	M112802423	R		R	R	S31	R	R	S		S1.0	S17	R0	B11	3少303.243bp	3	-												+
JGR97	JGR	M121000206	S		S	S	S28	R	S	S		S2.0	S29	S29	C13	4		-												-
JGR98	JGR	99M041902412	R		R	S	S33	R	S	S		S 0.5	S26	S27	C11	4		-												-
JGR99	JGR	M122302402	S		S	S	S32	R	S	S		S1.0	S18	S22	U4	只有mecA	4	-												-
JGR100	JGR	M052502412	R		R	S	S32	R	S	S		S1.5	S31	S24	D4	VT		+	+											-
NCHR1	NCHR	2009.06.13	R0		R0	S28	S28	R0	S31	S17		S19	S27	S28	C5	4		-												-
NCHR2	NCHR	2009.06.20	S28		R0	S30	S28	R9	S32	S19		S20	S30	S26	AG4	4		-		30	2	2	2	2	6	3	2	t019	08-16-02-16-02-25-17-24	-
NCHR3	NCHR	2009.07.03	R0		R0	S30	S30	R0	R0	S18		S20	I15	R0	F47	做不出	2	-												+
NCHR5	NCHR	2009.07.08	R0		R0	S30	S30	R0	S30	S18		S20	S21	S22	D56	VT		+	+											-
NCHR6	NCHR	2009.07.13	R0		R0	S30	S30	R0	S32	S18		S20	S20	S30	C5	4		-		59	19	23	15	2	19	20	15	t437	04-20-17-20-17-25-34	-
NCHR7	NCHR	2009.07.17	R0		R0	S25	S29	R0	S30	S18		S19	S20	S28	C2	4		-										Unknown	04-20-17-20-17-20-17	-
NCHR8	NCHR	2009.07.11	S30		S30	S32	S33	R10	S32	S19		S22	I15	I18	U4	只有mecA	4	-										t3525	26-23-13-21-17-34-34-13-33-34	-
NCHR9	NCHR	2009.08.05	R0		R0	R10	S31	R0	R0	S18		S20	R11	R0	A19	3		-												+
NCHR10	NCHR	2009.08.14	R0		R0	R9	S30	R0	R0	S18		S20	R12	R0	A53	3		-												+
NCHR11	NCHR	2009.08.13	R0		R0	S30	S30	R0	R0	S19		S21	I15	R0	F32	做不出	2	-										t037	15-12-16-02-25-17-24	+
NCHR12	NCHR	2009.08.25	R0		R0	S32	S35	R8	S33	S19		S21	S23	S28	C	4		-												-
NCHR13	NCHR	2009.09.01	R0		R0	S32	S30	R0	R0	S18		S20	S29	R0	F48	做不出	2	-												+
NCHR14	NCHR	2009.09.24	R0		R0	S30	S30	R0	R0	S18		S20	R11	R0	A53	3		-												+
NCHR15	NCHR	2009.10.04	R0		R0	S35	S35	R0	S33	S20		S23	S35	S28	D54	4		+												-
NCHR16	NCHR	2009.10.15	R0		R0	S33	S27	R17	S30	S21		S24	S28	S22	D1	VT		+	+											-
NCHR17	NCHR	2009.10.11	R0		R0	S35	S35	R0	R0	S20		S23	S16	R0	A33	3		-		239	2	3	1	1	4	4	3	t037	15-12-16-02-25-17-24	+
NCHR18	NCHR	2009.10.19	S27		R0	R0	S32	R0	R0	S19		S22	I15	R0	A33	3		-												+
NCHR19	NCHR	2009.10.23	R0		R0	S30	S30	R0	R0	S17		S19	I13	R0	A19	3A		-		900	107	3	1	1	4	4	3	t037	15-12-16-02-25-17-24	+
NCHR20	NCHR	2009.11.08	R0		R0	S30	S30	R0	S34	S17		S21	S28	R0	F	2		-										t002	26-23-17-34-17-20-17-12-17-16	-
NCHR21	NCHR	2009.11.11	S28		S28	I18	S28	R11	S30	S18		S20	S29	S25	BM7	4		-										t1081	08-16-02-43-34-17-34	-
NCHR22	NCHR	2009.11.18	R0		R0	R12	S35	R0	R0	S21		S24	I13	R0	A53	3		-												+
NCHR23	NCHR	2009.11.21	S30		S32	S34	S33	R0	S35	S20		S23	S21	S31	C5	4		-												-
NCHR24	NCHR	2009.12.02	R0		R0	S30	S30	R0	S20	S17		S20	S30	R0	F43	2		-												-
NCHR25	NCHR	2009.12.11	R0		R0	S33	S31	R0	R0	S18		S10	I15	R0	A19	3A		-												+
NCHR26	NCHR	2009.12.28	R0		R0	S33	S32	R0	R0	S17		S19	R11	R0	A33	3		-												+
NCHR27	NCHR	2009.12.30	R0		R0	S29	S31	R0	S22	S16		S20	S30	R0	F43	2		-												-
NCHR28	NCHR	2010.01.05	R0		R0	S27	S27	R0	R0	S17		S20	I15	R0	B11	3少303.243bp	3	-										t037	15-12-16-02-25-17-24	+
NCHR29	NCHR	2010.01.04	R0		R0	S27	S28	R0	S30	S18		S18	S28	S23	C56	4		-										t437	04-20-17-20-17-25-34	-
NCHR30	NCHR	2010.01.11	R0		R0	S33	S30	R0	R0	S18		S20	R11	R0	A33	3		-												+
NCHR31	NCHR	2010.01.12	S28		R0	R0	S30	R0	S35	S17		S21	S30	R0	F8	2		-												-
NCHR32	NCHR	2010.01.11	R0		R0	S29	S28	R0	S30	S17		S20	S28	R0	F9	2		-												-
NCHR33	NCHR	2010.01.15	R0		R0	S30	S30	R0	R0	S18		S20	I15	R0	B11	3少303.243bp	3	-												+
NCHR34	NCHR	2010.01.21	R0		R0	S30	S30	R0	S31	S19		S21	S20	S26	D55	4		+		59	19	23	15	2	19	20	15	t437	04-20-17-20-17-25-34	-
NCHR35	NCHR	2010.01.24	R0		R0	R0	S30	R0	S33	S17		S21	S29	R0	F8	2		-												-
NCHR36	NCHR	2010.02.04	R0		R0	S32	S28	R0	S33	S18		S20	S20	S24	D4	VT		+	+									t437	04-20-17-20-17-25-34	-
NCHR37	NCHR	2010.02.07	R0		R0	S27	S27	R9	S28	S17		S19	S19	S30	C10	4		-												-
NCHR38	NCHR	2010.02.19	R0		R0	S30	S30	R0	S31	S18		S19	S21	S30	C4	4		-												-
NCHR39	NCHR	2010.02.09	R0		R0	S29	S30	R0	S20	S17		S21	S29	R0	F43	2		-												-
NCHR40	NCHR	2010.02.15	R0		R0	R0	S33	R0	S33	S17		S20	S33	R0	F	2		-												-
NCHR41	NCHR	2010.02.17	R0		R0	S30	S28	R0	S23	S17		S19	R12	R0	A67	3		-												+
NCHR42	NCHR	2010.02.28	R0		R0	S30	S31	R0	R0	S18		S20	I15	R0	F49	做不出	做不出	-		239	2	3	1	1	4	4	3	t037	15-12-16-02-25-17-24	+
NCHR43	NCHR	2010.03.06	R0		R0	S32	S32	R0	R0	S18		S21	R11	S21	A3	3		-												+
NCHR44	NCHR	2010.03.07	R0		R0	S30	S30	R16	R0	S19		S20	S21	I17	D4	VT		+	+											-
NCHR45	NCHR	2010.03.15	R0		R0	S33	S33	R0	R0	S19		S22	R12	R0	A3	3		-												+
NCHR46	NCHR	2010.03.11	R0		R0	R0	S32	R0	S34	S17		S22	S31	R0	F8	2		-												-
NCHR47	NCHR	2010.03.19	R0		R0	S33	S33	R0	S26	S19		S23	S33	R0	F43	2		-		5	1	4	1	4	12	1	10	t002	26-23-17-34-17-20-17-12-17-16	-
NCHR48	NCHR	2010.03.20	R0		R0	S30	S30	R0	S30	S19		S20	S31	S30	C2	4		-												-
NCHR49	NCHR	2010.04.16	R0		R0	S25	S29	R0	R0	S17		S19	I13	R0	F50	做不出	做不出	-										t037	15-12-16-02-25-17-24	+
NCHR50	NCHR	2010.04.19	S25		R0	S28	S30	R0	R0	S16		S22	I15	R0	A68	3少303.243bp	3	-										t037	15-12-16-02-25-17-24	+
NCHR51	NCHR	2010.04.19	R0		R0	S27	S27	R14	S28	S18		S19	S27	S24	D4	VT		+	+											-
NCHR52	NCHR	2010.04.23	S27		S26	S28	S29	R12	S31	S19		S21	S30	R0	BM2	3少243.209.303bp	做不出	-												-
NCHR53	NCHR	2010.04.26	S27		S29	S32	S31	R19	S30	S20		S22	S30	R0	BM10	3少243.209.303bp	做不出	-										t1081	08-16-02-43-34-17-34	-
NCHR54	NCHR	2010.05.16	R0		R0	S30	S30	R8	R0	S18		S21	S17	R0	B11	3少303.243bp	3	-												+
NCHR55	NCHR	2010.05.24	R0		R0	S22	S28	R0	S31	S17		S20	S28	R0	F20	2		-												-
NCHR56	NCHR	2010.05.27	R0		R0	S10	S30	R6	R0	S17		S19	R11	R0	A59	3		-												+
NCHR57	NCHR	2010.06.15	R0		R0	R0	S30	R0	R0	S18		S21	I15	R0	A33	3		-												+
NCHR58	NCHR	2010.06.15	R0		R0	S30	S28	R0	S20	S17		S21	S29	R0	F9	2		-										t002	26-23-17-34-17-20-17-12-17-16	-
NCHR59	NCHR	2010.06.27	S28		S28	S32	S31	R15	S33	S20		S22	I15	R8	BM2	3少243.209bp	做不出	-												-
NCHR60	NCHR	2010.06.30	R0		R0	S29	S30	R0	R0	S17		S20	R11	R0	A3	3		-												+
NCHR61	NCHR	2010.07.10	S25		S27	S27	S28	R0	S29	S19		S19	S19	S29	C9	4		-												-
NCHR62	NCHR	2010.07.12	S27		S28	S30	S30	R15	S32	S20		S20	I14	R0	BM2	3少243.209bp	做不出	-												-
NCHR63	NCHR	2010.07.12	R0		R0	S30	S30	R0	R0	S18		S20	R11	R0	A3	3		-												+
NCHR64	NCHR	2010.07.16	S26		S27	S28	S29	R10	S29	S19		S20	S28	S23	BM7	4		-												-
NCHR65	NCHR	2010.07.21	S27		S29	R10	S30	R12	S32	S19		S21	I14	R0	BM3	3少243.209bp	做不出	-												-
NCHR66	NCHR	2010.07.22	R0		R0	S32	S30	R0	S25	S18		S21	S29	R0	F9	2		-												-
NCHR67	NCHR	2010.07.22	R0		R0	S29	S30	R9	S24	S18		S20	S29	R0	AX12	4		-										t189	07-23-12-21-17-34	-
NCHR68	NCHR	2010.07.30	R0		R0	S30	S32	R15	S25	S19		S20	S33	R0	AX12	4		-												-
NCHR69	NCHR	2010.08.06	R0		R0	S30	S28	R17	S29	S18		S19	S19	S26	D4	VT		+	+											-
NCHR70	NCHR	2010.08.05	R0		R0	R9	S30	R0	R0	S19		S19	I14	R0	B23	3		-												+
NCHR71	NCHR	2010.08.07	R0		R0	R0	S30	R0	R0	S19		S21	R12	R0	A3	3		-												+
NCHR72	NCHR	2010.08.10	R0		R0	S27	S29	R27	S30	S19		S20	S28	S23	D4	VT		+	+											-
NCHR73	NCHR	2010.08.11	R0		R0	S29	S29	R10	S30	S19		S20	S28	S23	D	VT		+	+									t437	04-20-17-20-17-25-34	-
NCHR74	NCHR	2010.08.23	R0		R0	S29	S29	R10	S31	S19		S19	S28	S23	F18	2		-												-
NCHR75	NCHR	2010.08.19	R0		R0	S33	S30	R0	R0	S18		S20	R10	R0	A33	3		-												+
NCHR76	NCHR	2010.08.29	R0		R0	S30	S30	R0	R0	S18		S19	R10	R0	A3	3		-												+
NCHR77	NCHR	2010.08.30	R0		R0	S32	S32	R8	S33	S20		S21	S32	S31	C2	4		-												-
NCHR78	NCHR	2010.09.02	R0		R0	S27	S29	R0	S31	S17		S20	S28	R0	F23	2		-												-
NCHR79	NCHR	2010.09.19	R0		R0	S30	S30	R0	S30	S17		S19	S28	S28	C13	4		-										t437	04-20-17-20-17-25-34	-
NCHR80	NCHR	2010.10.03	R0		R0	S30	S30	R0	S23	S17		S20	S27	SR0	F36	2		-												-
NCHR81	NCHR	2010.10.01	R0		R0	S30	S30	R0	R0	S18		S19	R9	R0	A12	3		-												+
NCHR82	NCHR	2010.10.07	R0		R0	S28	S27	R0	S29	S18		S18	S27	S27	D	VT		+	+											-
NCHR83	NCHR	2010.10.04	S31		R11	S32	S30	R0	R0	S17		S19	I14	R0	A3	3少243bp	3	-										t037	15-12-16-02-25-17-24	+
NCHR86	NCHR	2010.10.15	R0		R11	S33	S32	R18	S30	S20		S20	S30	S31	C2	4		-												-
NCHR87	NCHR	2010.10.11	R0		R11	S33	S32	R18	S30	S20		S19	S30	S31	BM3	3少243.209bp	做不出	-												-
NCHR88	NCHR	2010.10.12	R0		R0	S28	S28	R0	S30	S17		S20	S27	S27	D	VT		+	+											-
NCHR89	NCHR	2010.10.25	S23		R0	R10	S28	R15	S30	S17		S19	I14	R9	BM11	3少243.209bp	做不出	-												-
NCHR90	NCHR	2010.10.24	S25		R0	S28	S27	R0	S27	S17		S18	S27	R0	AI	4		+		8	3	3	1	1	4	4	3	t008	11-19-12-21-17-34-24-34-22-25	-
NCHR91	NCHR	2010.11.01	S22		R0	S28	S27	R10	S30	S16		S18	S29	S27	AF5	2少284bp	2	-										t3520	49-13-23-05-34	-
NCHR92	NCHR	2010.11.11	S25		R0	S29	S29	R0	R0	S17		S20	I14	R0	A10	3A		-										t037	15-12-16-02-25-17-24	+
NCHR93	NCHR	2010.11.19	S25		R0	R10	S28	R14	S30	S17		S19	I14	R0	BM3	3少243.209bp	做不出	-		45	10	14	8	6	10	3	2	t1081	08-16-02-43-34-17-34	-
NCHR94	NCHR	2010.11.16	R0		R0	R9	S30	R0	R0	S17		S19	R11	R0	A53	3		-												+
NCHR95	NCHR	2010.11.24	R0		R0	S30	S28	R0	R0	S17		S19	R10	R0	A3	3		-												+
NCHR96	NCHR	2010.11.24	R0		R0	S28	S29	R0	R0	S17		S20	S26	R0	F44	2		-												-
NCHR97	NCHR	2010.12.03	S20		R0	S28	S27	R25	S30	S17		S18	S27	S22	D	VT		+	+											-
NCHR98	NCHR	2010.12.17	R0		R0	R0	S29	R0	S30	S17		S20	S27	R0	F31	2		-												-
NCHR99	NCHR	2010.12.19	R0		R0	R0	S29	R0	S31	S16		S20	S26	R0	F28	2		-												-
NCHR100	NCHR	2010.12.23	S22		R0	S26	S25	R0	S26	S17		S18	S24	R10	AI	4		+												-
MKR01	MKR	99.02.02	R		R	S	S	R	R	S	S	S	I14	R0	A10	3		-										t074	15-21-12-16-02-25-17-24	+
MKR02	MKR	99.02.26	R		R	S	S	R	S	S	S	S	S20	S23	D3	4		+												-
MKR03	MKR	99.03.13	R		R	S	S	R	S	S	S	S	S28	S22	C20	4		-												-
MKR04	MKR	99.04.13	R		R	S	S	R	S	S	S	S	I15	R11	BM2	3少243.209bp	做不出	-										t1081	08-16-02-43-34-17-34	-
MKR05	MKR	99.04.15	R		R	S	S	R	S	S	S	S	S26	S28	C24	4		-										t437	04-20-17-20-17-25-34	-
MKR06	MKR	99.04.16	R		R	S	S	R	R	S	S	S	I15	R0	A6	3A		-												+
MKR07	MKR	99.04.18	R		R	S	S	R	S	S	S	S	S29	S30	C38	4		-												-
MKR08	MKR	99.04.26	R		R	S	S	R	R	S	S	S	S18	R0	A13	3A		-										t037	15-12-16-02-25-17-24	+
MKR09	MKR	99.04.27	R		R	S	S	R	S	S	S	S	S28	R8	C48	4		-												-
MKR10	MKR	99.05.13	R		R	S	S	R	S	S	S	S	S28	R0	F1	2		-										t045	26-17-20-17-12-17-16	-
MKR11	MKR	99.05.15	R		R	R	S	R	R	S	S	S	I14	R0	B10	3		-												+
MKR12	MKR	99.05.15	R		R	S	S	R	R	S	S	S	S28	R0	B11	3		-												+
MKR13	MKR	99.05.16	R		R	S	S	R	S	S	S	S	S32	S28	C2	4		-										t437	04-20-17-20-17-25-34	-
MKR14	MKR	99.05.16	R		R	S	S	R	R	S	S	S	R11	R0	A10	3		-												+
MKR15	MKR	99.05.16	R		R	S	S	R	S	S	S	S	S24	R0	F	2		-										t002	26-23-17-34-17-20-17-12-17-16	-
MKR16	MKR	99.05.17	R		R	S	S	R	S	S	S	S	S28	S24	C9	4		-												-
MKR17	MKR	99.05.19	R		R	S	S	R	R	S	S	S	R12	R0	A69	3		-												-
MKR18	MKR	99.05.19	R		R	S	S	R	R	S	S	S	R11	R0	A64	3		-												+
MKR19	MKR	99.05.30	R		R	S	S	R	R	S	S	S	R11	R0	A8	3		-												+
MKR20	MKR	99.06.01	R		R	S	S	R	S	S	S	S	S28	S21	C25	VT		-	+	338	19	23	15	48	19	20	15	t437	04-20-17-20-17-25-34	-
MKR21	MKR	99.06.01	R		R	S	S	R	R	S	S	S	R12	R0	A65	3		-		239	2	3	1	1	4	4	3	t037	15-12-16-02-25-17-24	+
MKR22	MKR	99.06.02	R		R	S	S	R	S	S	S	S	S29	S26	C24	4		-												-
MKR23	MKR	99.06.04	R		R	S	S	R	S	S	S	S	S20	S22	D4	VT		+	+											-
MKR24	MKR	99.06.04	S		S	S	S	R	S	S	S	S	I13	R0	BM2	3少243.209bp	做不出	-												-
MKR25	MKR	99.06.09	S		S	S	S	R	R	S	S	S	S27	I20	D11	VT		-	+									t3401	04-25-34	-
MKR26	MKR	99.06.13	R		R	S	S	R	S	S	S	S	S29	S26	C58	4		-												-
MKR28	MKR	99.06.14	R		R	S	S	R	R	S	S	S	I15	R0	B11	3A		-												+
MKR29	MKR	99.06.15	R		R	R	S	R	R	S	S	S	R11	R0	A53	3		-												+
MKR30	MKR	99.06.15	R		R	S	S	R	S	S	S	S	S20	S30	C3	4		-												-
MKR31	MKR	99.03.26	R		R	S	S	R	R	S	S	S	S16	R0	B21	3A		-												+
MKR32	MKR	99.06.19	R		R	S	S	R	S	S	S	S	S20	S28	C2	4		-												-
MKR33	MKR	99.06.21	R		R	S	S	R	R	S	S	S	S17	R0	B11	3少303.243bp	3	-		239	2	3	1	1	4	4	3	t037	15-12-16-02-25-17-24	+
MKR34	MKR	99.06.24	R		R	S	S	R	R	S	S	S	I15	R0	B11	3少303.243bp	3	-												+
MKR35	MKR	99.06.26	R		R	S	S	R	S	S	S	S	S27	S30	C10	4		-												-
MKR36	MKR	99.06.27	R		R	S	S	R	S	S	S	S	S28	S31	C38	4		-												-
MKR37	MKR	99.06.28	R		R	S	S	R	S	S	S	S	S20	S28	C5	4		-												-
MKR38	MKR	99.07.02	R		R	S	S	R	S	S	S	S	S20	S30	C48	4		-												-
MKR39	MKR	99.07.06	R		R	S	S	R	S	S	S	S	S29	S24	D4	VT		+	+											-
MKR40	MKR	99.07.14	R		R	S	S	R	S	S	S	S	S27	S23	D50	4		+		59	19	23	15	2	19	20	15	t437	04-20-17-20-17-25-34	-
MKR42	MKR	99.07.16	S		R	S	S	R	S	S	S	S	I15	S24	AX17	4		-										t008	11-19-12-21-17-34-24-34-22-25	-
MKR43	MKR	99.07.18	R		R	S	S	R	R	S	S	S	R11	R0	B22	3		-												+
MKR44	MKR	99.07.23	R		R	S	S	R	R	S	S	S	R11	R0	A33	3		-												+
MKR45	MKR	99.07.25	R		R	S	S	R	S	S	S	S	S23	S29	D	VT		+	+											-
MKR46	MKR	99.07.26	R		R	S	S	R	S	S	S	S	S29	R0	F	2		-												-
MKR47	MKR	99.08.01	R		R	S	S	R	S	S	S	S	S19	R29	D51	4		+												-
MKR48	MKR	99.08.03	S		S	S	S	R	S	S	S	S	S20	R23	D3	4		+												-
MKR49	MKR	99.08.04	R		R	S	S	R	S	S	S	S	S20	R25	D	VT		+	+											-
MKR50	MKR	99.08.06	R		R	S	S	R	S	S	S	S	S28	R31	C51	4		-												-
MKR51	MKR	99.08.07	S		R	S	S	R	S	S	S	S	I15	R13	U4	只有mecA	4	-												-
MKR52	MKR	99.08.11	R		R	S	S	R	S	S	S	S	S29	S18	D3	4		+												-
MKR53	MKR	99.08.15	S		S	S	S	R	S	S	S	S	S30	S26	BM7	4		-										t1081	08-16-02-43-34-17-34	-
MKR54	MKR	99.08.18	R		R	S	S	R	R	S	S	S	R10	R0	A65	3		-												+
MKR55	MKR	99.08.19	R		R	S	S	R	S	S	S	S	S23	S32	C5	4		-												-
MKR56	MKR	99.08.24	R		R	S	S	R	R	S	S	S	R11	R0	A3	3		-												+
MKR57	MKR	99.08.24	S		S	S	S	R	S	S	S	S	I14	R0	BM2	3少243.209bp	做不出	-												-
MKR58	MKR	99.08.27	R		R	S	S	R	R	S	S	S	S17	R0	A13	3A		-												+
MKR59	MKR	99.08.29	R		R	S	S	R	S	S	S	S	S33	R0	F31	2		-												-
MKR60	MKR	99.09.01	R		R	S	S	R	S	S	S	S	S22	S30	C5	4		-												-
MKR61	MKR	99.09.01	R		R	S	S	R	R	S	S	S	I15	R0	B11	3A		-												+
MKR62	MKR	99.09.09	R		R	S	S	R	S	S	S	S	S28	S24	C9	4		-												-
MKR63	MKR	99.09.11	R		R	S	S	R	R	S	S	S	S16	R0	B11	3A		-												+
MKR64	MKR	99.09.14	S		S	S	S	R	S	S	S	S	S28	R0	BM2	3少243.209.303bp	做不出	-												-
MKR65	MKR	99.09.16	R		R	S	S	R	R	S	S	S	R12	R0	B19	3		-		900	107	3	1	1	4	4	3	t037	15-12-16-02-25-17-24	+
MKR66	MKR	99.09.17	R		R	S	S	R	R	S	S	S	S16	R0	B11	3A		-												+
MKR67	MKR	99.09.21	R		R	S	S	R	R	S	S	S	S27	R0	B6	3少303.243bp	3	-												+
MKR68	MKR	99.09.23	R		R	S	S	R	R	S	S	S	R11	R0	A3	3		-												+
MKR69	MKR	99.09.28	R		R	R	S	R	R	S	S	S	I15	R0	B11	3A		-												+
MKR70	MKR	99.09.30	R		R	S	S	R	R	S	S	S	I15	R0	A3	3A		-												+
MKR71	MKR	99.10.01	R		R	S	S	R	S	S	S	S	I15	S23	C59	4		-												-
MKR72	MKR	99.10.04	R		R	S	S	R	R	S	S	S	I14	R0	B3	3少303.243bp	3	-												+
MKR73	MKR	99.10.11	R		R	S	S	R	S	S	S	S	S28	S29	C4	4		-												-
MKR74	MKR	99.10.13	R		R	S	S	R	S	S	S	S	S32	S27	C60	4		+		59	19	23	15	2	19	20	15	t437	04-20-17-20-17-25-34	-
MKR75	MKR	99.10.15	R		R	S	S	R	S	S	S	S	S31	S29	C25	4		-												-
MKR76	MKR	99.10.17	R		R	S	S	R	S	S	S	S	S31	S30	C25	4		-												-
MKR77	MKR	99.10.18	R		R	S	S	R	S	S	S	S	S20	S24	C2	4		-												-
MKR78	MKR	99.10.19	S		R	S	S	R	S	S	S	S	I15	S23	U4	只有mecA	4	-												-
MKR79	MKR	99.10.20	R		R	S	S	R	R	S	S	S	R12	R0	A33	3		-												+
MKR80	MKR	99.11.01	R		R	S	S	R	S	S	S	S 1	S26	R0	F39	2		-												-
MKR81	MKR	99.11.04	R		R	S	S	R	R	S	S	S 1	I15	R0	B11	3A		-												+
MKR82	MKR	99.11.08	R		R	S	S	R	S	S	S	S <=0.	S20	S25	C38	4		-												-
MKR83	MKR	99.11.09	R		R	S	S	R	S	S	S	S <=0.	S30	S23	D52	VT		+	+											-
MKR84	MKR	99.11.11	R		R	S	S	R	S	S	S	S 1.0	S20	S25	D13	VT		+	+											-
MKR85	MKR	99.11.19	R		R	S	S	R	S	S	S	S 1.0	S32	S30	C2	4		-												-
MKR86	MKR	99.11.20	R		R	S	S	R	S	S	S	S <0.5	S20	S30	C4	4		-												-
MKR87	MKR	99.11.30	R		R	S	S	R	S	S	S	S 1.0	S31	S28	C16	4		-												-
MKR88	MKR	99.12.02	R		R	S	S	R	R	S	S	S 1.0	I13	R0	A6	3A		-												+
MKR89	MKR	99.12.06	R		R	S	S	R	R	S	S	S 1	I14	R0	B11	3A		-												+
MKR90	MKR	99.12.06	R		R	S	S	R	R	S	S	S 1.0	S16	R0	B13	3A		-												+
MKR91	MKR	99.12.07	R		R	S	S	R	S	S	S	S 1	S32	R0	F1	2		-												-
MKR92	MKR	99.12.07	R		R	S	S	R	S	S	S	S 1	S33	R0	F5	2		-												-
MKR93	MKR	99.12.08	R		R	S	S	R	R	S	S	S 2	I15	R0	B13	3A		-												+
MKR94	MKR	99.12.10	R		R	S	S	R	S	S	S	S <=0.	S35	S32	C11	4		-												-
MKR95	MKR	99.12.18	S		S	S	S	R	S	S	S	S <=0.	S31	S27	AG4	4		-										t019	08-16-02-16-02-25-17-24	-
MKR96	MKR	99.12.24	S		R	S	S	R	S	S	S	S 0.5	I15	R0	BM9	3少243.209bp	做不出	-												-
MKR98	MKR	99.03.30	R		R	S	S	R	R	S	S	S	R11	R0	B19	3		-												+
MKR99	MKR	99.12.28	R		R	S	S	R	R	S	S	S 1.0	I15	R0	A3	3		-												+
MKR100	MKR	99.03.25	R		R	S	S	R	S	S	S	S	S21	S27	D4	VT		+	+											-

## Sheet: Sheet2
Year	2000	2010
Type A	0.727731	0.261698
Type B	0.0487395	0.119584
Type C	0.092437	0.185442
Type D	0.0588235	0.109185
Type F		0.188908
Type BM		0.0589255
Other	0.0722689	0.0762565
